# Supplementary material for: Effect of Wheat Varieties and Cultivation Environments on Grain Endophytes, Microbial Communities, and Quality of Medium-High Temperature Daqu in Chinese Baijiu
Source: Foods. 2025 Mar 13;14(6):982. doi: 10.3390/foods14060982 (PMC11940993; doi:10.3390/foods14060982)
Supplement: Supplementary file 1 [file foods-14-00982-s001.zip]

Archive with 2 entries (2 files):
- Fig. S1.tif
- Fig. S2.tif
